# Supplementary material for: A disease resistance locus on potato and tomato chromosome 4 exhibits a conserved multipartite structure displaying different rates of evolution in different lineages
Source: BMC Plant Biol. 2015 Oct 24;15:255. doi: 10.1186/s12870-015-0645-8 (PMC4619397; doi:10.1186/s12870-015-0645-8)
Supplement: Additional file 2: — Gene annotation of the R2 locus in potato ( S. tuberosum genotypes RH089-039-16, HB171(13), DM1-3 516R44) and tomato (S. lycopersicum cv. Heinz 1706). For each scaffold/BAC clone are indicated: linkage phase, genotype of affiliation, GenBank accession (where available), description of the product and EST accession (from the SolEST database). Manual annotation of DM0-3 516R44 and Tomato cv. Heinz were compared to the automated annotation and no relevant differences were identified. (XLSX 27 kb) [file 12870_2015_645_MOESM2_ESM.xlsx]

## Sheet: Sheet1
	Additional file 2
							Cluster C members
Genotype	BAC/	Linkage Phase	GenBank Accession	Product	EST		Cluster B members
	Scaffold						Cluster A members
DM0-3 516R44	DMB3000000690	H0		expressed protein	DN588076
				expressed protein	DN590900
				putative malate dehydrogenase	EG013667
				expressed protein	CV504422
				expressed protein	CV504422
				expressed protein	DN587902
				expressed protein	DN587902
				expressed protein	DN587902
				expressed protein	EG015969
				expressed protein	CV498870
				expressed protein	DN590698
				putative desacetoxyvindoline 4-hydroxylase	DN587845
				putative desacetoxyvindoline 4-hydroxylase	CK860534
				hypothetical protein	CV476523
				DNA binding prot	BQ504837
				expressed protein	CK265597
				putative DNA binding protein	DV623303
				putative calcium dependent protein kinase	BQ046964
				putative calcium dependent protein kinase	BG351237
	DMB3000000707			T13. Putative polyprotein	BQ507616
				putative ATEXO70A1 (exocyst subunit EXO70 family protein A1)	BG350947
				putative pentatricopeptide protein	BG593758
				putative pentatricopeptide protein	CV476443
				expressed protein	CV302722
				expressed protein	CK257324
	DMB3000000964			T14. Putative polyprotein
				DM0C01. Putative disease resistance protein. Similar to the resistance protein R2.	EG013920
				T15. Putative polyprotein	DN587714
				expressed protein	BQ111779
				expressed protein	CK257324
				T16. Putative polyprotein
				DM0C02. Putative disease resistance protein. Similar to the resistance protein R2.	CV286589
				T17. Putative polyprotein
				hypothetical protein
				DM0C03. Putative disease resistance protein. Similar to the resistance protein R2.	DN908937
				putative acyltransferase
				putative acyltransferase
	DMB3000000296			putative CYP71D47v1	BG890961
				putative serine-threonine protein kinase	CK261188
				putative alpha glucosidase	BM110619
				putative chorismate synthase 2	DR036017
				expressed protein	CK718292
				putative sulfur rich protein precursor	EG016140
				expressed protein	CK272574
				expressed protein	CV504582
				expressed protein	BI435334
				putative FGFR1 oncogene partner	CK860994
				expressed protein	BQ118074
				putative ribosomal protein L10	CV477450
				putative glutathione-s-transferase omega	BE924318
				putative ccaat-binding transcription factor subunit A	CV471636
				putative transcription cofactor	CK261606
				expressed protein	BG887297
				expressed protein	BG887297
				T18. Putative retrotransposon protein, putative, Ty1-copia subclass
				putative CTV.22	BQ506202
				hypothetical protein
				expressed protein	BQ118074
				putative transcription cofactor	CK255570
				putative non-LTR retroelement reverse transcriptase
				putative RNase H family protein	DN908152
				putative NAC domain protein	CK273556
				putative chromatin regulatory protein sir2	CK864008
				expressed protein	BQ507466
				putative peptidase/ threonine-type endopeptidase	BI175889
				expressed protein	CK243480
				expressed protein	BG598518
				T19. Putative retrotransposon protein
				T20. Putative integrase
				T21. Putative gag-pol polyprotein
				hypothetical protein
				putative zinc finger family protein
				expressed protein	CV502494
				T22. Putative retrotransposon protein	DN906845
				putative WD-40 repeat family protein
				putative histidinol-phosphate aminotransferase	BQ117251
				expressed protein	DN941013
				ATP binding / histone kinase(H3-S10 specific)	BE924202
				putative sil1	CV499523
				putative ATP-dependent Clp protease proteolytic subunit	CV498760
				expressed protein	CK247875
				expressed protein	DN848922
				expressed protein	CV302722
				DM0B01. Putative disease resistance protein. Similar to the resistance protein R2.	CN515011
				expressed protein	EG015415
				DM0B02. Putative disease resistance protein. Similar to the resistance protein R2.	CV286589
				DM0B03. Putative disease resistance protein. Similar to the resistance protein R2.	DN908937
				DM0B04. Putative disease resistance protein. Similar to the resistance protein R2.	CV286589
				expressed protein	CK254132
				DM0B05. Putative disease resistance protein. Similar to the resistance protein R2.	CV286589
				DM0B06. Putative disease resistance protein. Similar to the resistance protein R2.	CV286589
				expressed protein	BQ508965
				putative pentatricopeptide repeat-containing protein
				putative pentatricopeptide repeat-containing protein
				putative glutamate-1-semialdehyde 2,1-aminomutase	BQ113020
				expressed protein	BG888705
				putative TCP family transcription factor	CK262799
				putative zinc finger family protein	CK275416
				T23. Putative retrotransposon protein Ty1-copia subclass
				expressed protein	BQ116251
				DM0A01. Putative disease resistance protein. Similar to the resistance protein R2.	CV286589
				DM0A02. Putative disease resistance protein. Similar to the resistance protein R2.	CX162614
				DM0A03. Putative disease resistance protein. Similar to the resistance protein R2.	CN515011
				DM0A04. Putative disease resistance protein. Similar to the resistance protein R2.
				DM0A05. Putative disease resistance protein. Similar to the resistance protein R2.	BF052335
				DM0A06. Putative disease resistance protein. Similar to the resistance protein R2.	BF052335
				DM0A07. Putative disease resistance protein. Similar to the resistance protein R2.	DN908938
				DM0A08. Putative disease resistance protein. Similar to the resistance protein R2.	BF052335
				putative DECOY	BI175898
				DM0A09. Putative disease resistance protein. Similar to the resistance protein R2.	CV286589
				DM0A10. Putative disease resistance protein. Similar to the resistance protein R2.	CV286589
				DM0A11. Putative disease resistance protein. Similar to the resistance protein R2.	BF052335
				hypothetical protein
				DM0A12. Putative disease resistance protein. Similar to the resistance protein R2.	CN515011
				DM0A13. Putative disease resistance protein. Similar to the resistance protein R2.	CV286589
				expressed protein	DV625912
				DM0A14. Putative disease resistance protein. Similar to the resistance protein R2.	DN908938
				T24. Putative polyprotein
				DM0A15. Putative disease resistance protein. Similar to the resistance protein R2.	CV286589
				DM0A16. Putative disease resistance protein. Similar to the resistance protein R2.	CV286589
				putative DECOY	BI175898
				DM0A17. Putative disease resistance protein. Similar to the resistance protein R2.	CV286589
				DM0A18. Putative disease resistance protein. Similar to the resistance protein R2.	BF052335
				DM0A19. Putative disease resistance protein. Similar to the resistance protein R2.	CV286589
				T25. Putative retrotransposon protein	DR038165
				DM0A20. Putative disease resistance protein. Similar to the resistance protein R2.	CV286589
				DM0A21. Putative disease resistance protein. Similar to the resistance protein R2.	CV286589
				DM0A22. Putative disease resistance protein. Similar to the resistance protein R2.	CN515011
				DM0A23. Putative disease resistance protein. Similar to the resistance protein R2.	CV286589
				DM0A24. Putative disease resistance protein. Similar to the resistance protein R2.	CV286589
				DM0A25. Putative disease resistance protein. Similar to the resistance protein R2.	CV286589
				expressed protein	BG889988
				DM0A26. Putative disease resistance protein. Similar to the resistance protein R2.	CV286589
				expressed protein	CV430937
				putative receptor-kinase	CV500133
				putative glyceraldehyde-3-phosphate dehydrogenase A	CK276937
				putative pre-mRNA splicing facto	CK279008
				putative protein-s isoprenylcysteine O-methyltransferase	CV476457
				putative pentatricopeptide (PPR) repeat-containing protein	CX162875
				putative F-box and leucine-rich repeat protei	BF053427
				hypothetical protein
				hypothetical protein
				hypothetical protein
				hypothetical protein
				hypothetical protein
				hypothetical protein
				hypothetical protein
				hypothetical protein
				T26. Putative retrotransposon protein Ty1-copia sub-class
				hypothetical protein
				T27. Putative polyprotein
				hypothetical protein
				T28. Putative retrotransposon protein Ty1-copia sub-class
				predicted protein
				expressed protein	BQ047395
HB171(13)	HB036I05	H0		hypothetical protein
				putative exocyst subunit	AW907314
				T29. Putative polyprotein
				putative exocyst subunit EXO70 family protein A1	BG350947
				putative pentatricopeptide protein	DR033970
				expressed protein	CV476443
				T30. Putative polyprotein	CK257324
				HB0C01. Putative disease resistance protein. Similar to the resistance protein R2.
				T31. Putative polyprotein	EG013920
				Putative acetyltranferase	DN587714
				hypothetical protein
				expressed protein	BQ111779
				T32. Putative gag/pol polyprotein
	HB040O06			expressed protein	CV502494
				T33. Putative retrotransposon	DN906845
				hypothetical protein
				putative histidinol-phosphate aminotransferase	BQ117251
				expressed protein	DN941013
				expressed protein	BE924202
				putative sil1	CV499523
				expressed protein	CV498760
				expressed protein	CK247875
				expressed protein	DN848922
				expressed protein	CV302722
				HB0B01. Putative disease resistance protein. Similar to the resistance protein R2.	CN515011
				expressed protein	CK244553
				expressed protein	EG015415
				expressed protein
				HB0B02. Putative disease resistance protein. Similar to the resistance protein R2.	CV286589
				HB0B03. Putative disease resistance protein. Similar to the resistance protein R2.	DN908937
				HB0B04. Putative disease resistance protein. Similar to the resistance protein R2.	CV286289
				HB0B05. Putative disease resistance protein. Similar to the resistance protein R2.	CV286589
				HB0B06. Putative disease resistance protein. Similar to the resistance protein R2.	CV286589
				expressed protein	BQ508965
				putative pentatricopeptide repeat-containing protein
	HB016P11			putative TPC domain class transcription factor	CK262799
				putative zinc finger family protein	CK275416
				T34. Putative retrotransposon protein, Ty1-copia subclass
				HB0A01. Putative disease resistance protein. Similar to the resistance protein R2.	CV286589
				HB0A02. Putative disease resistance protein. Similar to the resistance protein R2.	CX162614
				HB0A03. Putative disease resistance protein. Similar to the resistance protein R2.	BF052335
				HB0A04. Putative disease resistance protein. Similar to the resistance protein R2.
				HB0A05. Putative disease resistance protein. Similar to the resistance protein R2.	DN908938
				HB0A06. Putative disease resistance protein. Similar to the resistance protein R2.	BF052335
				HB0A07. Putative disease resistance protein. Similar to the resistance protein R2.	BI175898
				HB0A08. Putative disease resistance protein. Similar to the resistance protein R2.	BF052335
				HB0A09. Putative disease resistance protein. Similar to the resistance protein R2.	CV286589
				HB0A10. Putative disease resistance protein. Similar to the resistance protein R2.	CV286589
				HB0A11. Putative disease resistance protein. Similar to the resistance protein R2.	BF052335
				HB0A12. Putative disease resistance protein. Similar to the resistance protein R2.
				HB0A13. Putative disease resistance protein. Similar to the resistance protein R2.	CV286589
	HB001G02			expressed protein	DV625912
				HB0A14. Putative disease resistance protein. Similar to the resistance protein R2.	DN908938
				T35. Putative polyprotein
				HB0A15. Putative disease resistance protein. Similar to the resistance protein R2.	BI175898
				HB0A16. Putative disease resistance protein. Similar to the resistance protein R2.	BI175898
				putative DECOY	BI175898
				HB0A17. Putative disease resistance protein. Similar to the resistance protein R2.
				HB0A18. Putative disease resistance protein. Similar to the resistance protein R2.	CV286589
				expressed protein	CK259469
				HB0A19. Putative disease resistance protein. Similar to the resistance protein R2.	BF052335
				HB0A20. Putative disease resistance protein. Similar to the resistance protein R2.	CV286589
				HB0A21. Putative disease resistance protein. Similar to the resistance protein R2.	EGO13920
				T36. Putative gag-pol polyprotein	DR038165
				HB0A22. Putative disease resistance protein. Similar to the resistance protein R2.	CV286589
				HB0A23. Putative disease resistance protein. Similar to the resistance protein R2.	CV286589
				HB0A24. Putative disease resistance protein. Similar to the resistance protein R2.	CN515011
				HB0A25. Putative disease resistance protein. Similar to the resistance protein R2.	CV286589
				HB0A26. Putative disease resistance protein. Similar to the resistance protein R2.	CV286589
				HB0A27. Putative disease resistance protein. Similar to the resistance protein R2.	CV286589
				expressed protein	CK250339
				expressed protein	BG889988
				HB0A28. Putative disease resistance protein. Similar to the resistance protein R2.	BF052335
				expressed protein	CV430937
				putative receptor-kinase	CV500133
HB171(13)	HB011I06	H1		putative histidinol-phosphate aminotransferase	CK273754
				expressed protein	DN941013
				T37. Putative hAT transposase
				putative protein kinase	BE924202
				putative sil1
				putative protease	CV498760
				putative ATP-dependent Clp protease proteolytic subunit
				expressed protein	CK247875
				expressed protein	CK851315
				HB1B01. Putative disease resistance protein. Similar to the resistance protein R2.	CN515011
				hypothetical protein
				HB1B02. Putative disease resistance protein. Similar to the resistance protein R2.	CV286589
				HB1B03. Putative disease resistance protein. Similar to the resistance protein R2.	CV286589
				HB1B04. Putative disease resistance protein. Similar to the resistance protein R2.	CV286589
				HB1B05. Putative disease resistance protein. Similar to the resistance protein R2.	CV286589
				HB1B06. Putative disease resistance protein. Similar to the resistance protein R2.	CV286589
				HB1B07. Putative disease resistance protein. Similar to the resistance protein R2.	CV286589
				HB1B08. Putative disease resistance protein. Similar to the resistance protein R2.	CV286589
				HB1B09. Putative disease resistance protein. Similar to the resistance protein R2.	EG013920
HB171(13)	HB16A19			HB1B010. Putative disease resistance protein. Similar to the resistance protein R2.	CV286589
RH89-39-16	RH089H21	H0	AC233622	expressed protein	DN588853
				expressed protein	BM407009
				putative ring finger protein
				putative DnaJ	CK263735
				hypothetical protein
				putative ATEXO70A1 (exocyst subunit EXO70 family protein A1)	AW907314
				T01. Putative polyprotein	BQ509536
	RH049C05		AC233613	putative ATEXO70A1 (exocyst subunit EXO70 family protein A1)	BG350947
				putative pentatricopeptide	CV476443
				hypothetical protein
				expressed protein	CK257324
				T02a. Putative polyprotein
				RH1C01. Putative disease resistance protein. Similar to the resistance protein R2.	EG013920
				T03a. Putative polyprotein	DN587714
				expressed protein	BQ111779
				T05. Putative polyprotein
				RH1C02. Putative disease resistance protein. Similar to the resistance protein R2.	CV286589
				T04a. Putative gag/pol polyprotein
	GB003E01		AC236733	RH1C03. Putative disease resistance protein. Similar to the resistance protein R2.	CV286589
				putative acyltransferase-like protein
				expressed protein	CN462336
				putative acyltransferase-like protein
				expressed protein	CK250339
				putative acyltransferase-like protein
				putative CYP71D48v1	BG890961
				putative cytochrome P450	BQ517565
				putative serine-threonine protein kinase	CK261188
				expressed protein	BM110619
				putative chorismate synthase	DR036017
				expressed protein	CK718292
				expressed protein	EG016140
				putative CDP-diacylglycerol-glycerol-3- phosphate 3-phosphatidyltransferase	CK272574
				expressed protein	BI435334
				putative FGFR1 oncogene partner	CK860994
				expressed protein	BQ118074
				putative 50S ribosomal protein L10	CV477450
				putative glutathione-s-transferase omega	BE924318
				putative ccaat-binding transcription factor subunit A	CV471636
	RH082P19			putative transcription cofactor	BQ120860
				putative transcription cofactor	BG887297
				putative transcription cofactor	BG887297
				T06. Putative retrotransposon protein Ty1-copia subclass
				putative CTV.22	BQ506202
				putative transcription cofactor	CK255570
				putative RNase H	DN908152
				putative NAC domain protein	AJ401151
				putative chromatin regulatory protein sir2	CK864008
				expressed protein	BG098302
				putative proteasome subunit beta
				hypothetical protein
				expressed protein	BG598518
	RH103C24			T07. Putative integrase
				T08. Putative gag-pol polyprotein
				hypothetical protein
	RH131E21			putative zinc finger family protein	FL670558
				expressed protein	CV502494
				T09. Putative retrotransposon protein	DN906845
				putative WD-40 repeat family protein
				putative histidinol-phosphate aminotransferase	BQ117251
				expressed protein	DN941013
				putative ATP binding
				putative sil1	CV499523
				putative ATP-dependent Clp protease proteolytic subunit	AM907900
	RH005L24			putative carboxypeptidase	CK247875
				expressed protein	DN848922
				expressed protein	CV302722
				RH0B01. Putative disease resistance protein. Similar to the resistance protein R2.	CN515011
				expressed protein	CK244553
				expressed protein	EG015415
				RH0B02. Putative disease resistance protein. Similar to the resistance protein R2.	CV286589
				RH0B03. Putative disease resistance protein. Similar to the resistance protein R2.	DN908937
				RH0B04. Putative disease resistance protein. Similar to the resistance protein R2.	CV286589
				RH0B05. Putative disease resistance protein. Similar to the resistance protein R2.	CV286589
				RH0B06. Putative disease resistance protein. Similar to the resistance protein R2.	CV286589
				expressed protein	BQ508965
				putative pentatricopeptide repeat-containing protein
				putative pentatricopeptide repeat-containing protein
				putative glutamate-1-semialdehyde 2,1-aminomutase	BQ113020
				expressed protein	AM907445
				putative TCP domain class transcription factor	CK262799
				putative zinc finger family protein	CK275416
				T10. Putative retrotransposon protein Ty1-copia subclass
	RH175J12			RH0A11. Putative disease resistance protein. Similar to the resistance protein R2.	BF052335
				hypothetical protein
				RH0A12. Putative disease resistance protein. Similar to the resistance protein R2.
				RH0A13. Putative disease resistance protein. Similar to the resistance protein R2.	CV286589
				putative triosephosphate isomerase	DV625912
				RH0A14. Putative disease resistance protein. Similar to the resistance protein R2.	DN908938
				T11. Putative polyprotein
				RH0A15. Putative disease resistance protein. Similar to the resistance protein R2.	CV286589
				RH0A16. Putative disease resistance protein. Similar to the resistance protein R2.	CV286589
				putative DECOY	BI175898
				RH0A17. Putative disease resistance protein. Similar to the resistance protein R2.
				RH0A18. Putative disease resistance protein. Similar to the resistance protein R2.	CV286589
				RH0A19. Putative disease resistance protein. Similar to the resistance protein R2.	BF052335
				RH0A20. Putative disease resistance protein. Similar to the resistance protein R2.	CV286589
	RH107O01			RH0A21. Putative disease resistance protein. Similar to the resistance protein R2.	EG013920
				T12. Putative gag-pol polyprotein	DR038165
				RH0A22. Putative disease resistance protein. Similar to the resistance protein R2.	CV286589
				RH0A23. Putative disease resistance protein. Similar to the resistance protein R2.	CV286589
				RH0A24. Putative disease resistance protein. Similar to the resistance protein R2.	CN515011
				RH0A25. Putative disease resistance protein. Similar to the resistance protein R2.	CV286589
				RH0A26. Putative disease resistance protein. Similar to the resistance protein R2.	CV286589
				RH0A27. Putative disease resistance protein. Similar to the resistance protein R2.	BF052335
				expressed protein	CK250339
				expressed protein	BG889988
				RH0A28. Putative disease resistance protein. Similar to the resistance protein R2.	BF052335
				expressed protein	CV430937
				putative receptor-kinase	CV500133
				putative glyceraldehyde-3-phosphate dehydrogenase A	CK276937
				putative pre-mRNA splicing factor	CK279008
				putative protein-s isoprenylcysteine O-methyltransferase	CV476457
				putative pentatricopeptide (PPR) repeat-containing protein	CX162875
Tomato
Heinz1706	SL2.40sc03604			expressed protein	DB711830
				putative pentatricopeptide repeat-containing protein	BT014135
				putative pentatricopeptide repeat-containing protein	BT014135
				expressed protein	AK247254
				HZ1C01. Putative disease resistance protein. Similar to the resistance protein R2.	BE460726
				putative acyltransferase-like protein
				HZ1C02. Putative disease resistance protein. Similar to the resistance protein R2.	BE460726
				putative serine-threonine protein kinase	BI923043
				putative alpha-glucosidase 1 (AGLU1)	DB712476
				putative chorismate synthase 2	Z21791
				hypothetical protein
				hypothetical protein
				putative CDP-diacylglycerol--glycerol-3- phosphate 3-phosphatidyltransferase
				expressed protein	AI781310
				expressed protein	DB679575
				putative FGFR1 oncogene partner	BG124004
				putative 50S ribosomal protein L10	DB687568
				putative glutathione S-transferase omega	DB693054
				putative ccaat-binding transcription factor subunit A	AW036310
				putative RNA recognition motif (RRM)-containing protein	DB692678
				putative transcription cofactor	BP881691
				hypothetical protein
				expressed protein	AK247811
				expressed protein	BG132759
				putative NAC domain protein	AY498713
				putative chromatin regulatory protein sir2	BG125699
				hypothetical protein
				putative PBC1 (PROTEASOME BETA SUBUNIT C1); peptidase/ threonine-type endopeptidase
				putative zinc finger family protein	DB710421
				expressed protein	AI487431
				expressed protein	BE462105
				expressed protein	BE462105
				expressed protein	DB719795
				putative histidinol-phosphate aminotransferase	AW034522
				expressed protein	DB715073
				putative ATP binding / histone kinase	BG129238
				putative sil1	AI483062
				expressed protein	DB685229
				HZ1B01. Putative disease resistance protein. Similar to the resistance protein R2.	BE460726
				HZ1B02. Putative disease resistance protein. Similar to the resistance protein R2.	BP906749
				HZ1B03. Putative disease resistance protein. Similar to the resistance protein R2.	DB713659
				HZ1B04. Putative disease resistance protein. Similar to the resistance protein R2.	DB713659
				HZ1B05. Putative disease resistance protein. Similar to the resistance protein R2.	BF113977
				expressed protein	AW222202
				putative pentatricopeptide repeat-containing protein	BI934626
				putative pentatricopeptide repeat-containing protein
				putative glutamate-1-semialdehyde 2,1-aminomutase	L39279
				expressed protein	BG128674
				putative TCP domain class transcription factor	BG124337
				putative zinc finger family protein	AI779216
				expressed protein	AK247883
				HZ1A01. Putative disease resistance protein. Similar to the resistance protein R2.	AK247883
				HZ1A02. Putative disease resistance protein. Similar to the resistance protein R2.	BE460726
				putative DECOY	DB684317
				HZ1A03. Putative disease resistance protein. Similar to the resistance protein R2.	DB680803
				HZ1A04. Putative disease resistance protein. Similar to the resistance protein R2.	DB680803
				HZ1A05. Putative disease resistance protein. Similar to the resistance protein R2.	DB713659
				HZ1A06. Putative disease resistance protein. Similar to the resistance protein R2.	BF113977
				HZ1A07. Putative disease resistance protein. Similar to the resistance protein R2.
				HZ1A08. Putative disease resistance protein. Similar to the resistance protein R2.	BF113977
				expressed protein	AW933634
				expressed protein	BI923476
				putative receptor-kinase	DB700978
				Glyceraldehyde-3-phosphate dehydrogenase A	BT012685
				putative pre-mRNA splicing factor	BI928456
				putative protein-s isoprenylcysteine O-methyltransferase	BP877592
				putative pentatricopeptide (PPR) repeat-containing protein
				putative protein-s isoprenylcysteine O-methyltransferase	AI895113
				expressed protein	AI895113
				putative glucose regulated repressor protein	DB682864
				expressed protein	BG124553
				expressed protein	DB685471
				putative ribosomal protein
				expressed protein	DB720417
				expressed protein	DB703997
				expressed protein	DB685471
				Putative polyprotein
				hypothetical protein
				expressed protein	BE463221
