# Supplementary material for: A disease resistance locus on potato and tomato chromosome 4 exhibits a conserved multipartite structure displaying different rates of evolution in different lineages
Source: BMC Plant Biol. 2015 Oct 24;15:255. doi: 10.1186/s12870-015-0645-8 (PMC4619397; doi:10.1186/s12870-015-0645-8)
Supplement: Additional file 3: — Microsyntenic blocks between potato (RH-H0 haplotype) and tomato annotations. Microsyntenic proteins (same function, location and orientation) are lined up in the same row. Proteins shaded in grey are included in resistance clusters and cannot be directly compared because of fractioned synteny [45]. Putative transposable elements are shaded in red. Microsyintenic blocks are framed. (XLSX 15 kb) [file 12870_2015_645_MOESM3_ESM.xlsx]

## Sheet: Sheet1
	Additional file 3
	Micro syntenic blocks	Cluster	Potato (RH89-39-16-H0)			Tomato (cv. Heinz 1706)
			predicted proteins	Orient.			predicted protein
				(+/-)
	1		putative ATEXO70A1	+		+	expressed protein
			putative pentatricopeptide	-		-	putative pentatricopeptide repeat-containing protein
			putative pentatricopeptide	-		-	expressed protein
			expressed protein	+
			T02. Putative polyprotein	+
		CLUSTER C	RH0C001. Putative disease resistance protein. Similar to resistance gene protein R2.	+		+	HZ0C001. Putative disease resistance protein. Similar to resistance gene protein R2.
			T03. Putative polyprotein	+
			expressed protein	-
			expressed protein	-
						+	putative acyltransferase-like protein
			RH0C002. Putative disease resistance protein. Similar to resistance gene protein R2.	+		+	HZ0C002. Putative disease resistance protein. Similar to resistance gene protein R2.
			T04. Putative gag/pol polyprotein	+
			putative acyltransferase-like protein	+
			putative acyltransferase-like protein	+
			expressed protein	-
			putative acyltransferase-like protein	+
			putative CYP71D48v1	-
			putative cytochrome P450	+
	2		putative serine-threonine protein kinase	+		+	putative serine-threonine protein kinase
			expressed protein	-		-	putative alpha-glucosidase 1 (AGLU1)
			putative chorismate synthase	+		+	putative chorismate synthase 2
			expressed protein	+		+	hypothetical protein
			expressed protein	-		-	hypothetical protein
			putative CDP-diacylglycerol--glycerol-3- phosphate 3-phosphatidyltransferase	-		-	putative CDP-diacylglycerol--glycerol-3- phosphate 3-phosphatidyltransferase
			expressed protein	+		+	expressed protein
						+	expressed protein
			putative FGFR1 oncogene partner	-		-	putative FGFR1 oncogene partner
			expressed protein	+
			putative 50S ribosomal protein L10	-		-	putative 50S ribosomal protein L10
			putative glutathione-s-transferase omega	+		+	putative glutathione S-transferase omega
			putative ccaat-binding transcription factor subunit A	-		-	putative ccaat-binding transcription factor subunit A
			putative transcription cofactor	-		-	putative RNA recognition motif (RRM)-containing protein
			putative transcription cofactor	-		-	putative transcription cofactor
			putative transcription cofactor	-		-	hypothetical protein
						-	expressed protein
						-	expressed protein
			T06. Putative retrotransposon protein Ty1-copia subclass	+
			putative CTV.22	-
			putative transcription cofactor	-
			putative RNase H	+
	3		putative NAC domain protein	-		-	putative NAC domain protein
			putative chromatin regulatory protein sir2	-		-	putative chromatin regulatory protein sir2
			expressed protein	+		+	hypothetical protein
			putative proteasome subunit beta	-		-	putative peptidase/ threonine-type endopeptidase
			hypothetical protein	+
			expressed protein	-
			T07. putative integrase	-
			T08. putative gag-pol polyprotein	-
			hypothetical protein	-
			putative zinc finger family protein	-		-	putative zinc finger family protein
			expressed protein	+		+	expressed protein
			T09. Putative retrotransposon protein	-
			putative WD-40 repeat family protein	+		+	expressed protein
				+		+	expressed protein
						+	expressed protein
	4		putative histidinol-phosphate aminotransferase	+		+	putative histidinol-phosphate aminotransferase
			expressed protein	+		+	expressed protein
			putative ATP binding	-		-	putative ATP binding / histone kinase
			putative sil1	-		-	putative sil1
			putative ATP-dependent Clp protease proteolytic subunit	-
			putative carboxypeptidase	-
			expressed protein	+
			expressed protein	+
		CLUSTER B	RHB001. Putative disease resistance protein. Similar to resistance gene protein R2.	+
			expressed protein	+		+	expressed protein
			expressed protein	-
			RHB002. Putative disease resistance protein. Similar to resistance gene protein R2.	+		+	HZ0B001. Putative disease resistance protein. Similar to resistance gene protein R2.
			RHB003. Putative disease resistance protein. Similar to resistance gene protein R2.	+		+	HZ0B002. Putative disease resistance protein. Similar to resistance gene protein R2.
			RHB004. Putative disease resistance protein. Similar to resistance gene protein R2.	+		+	HZ0B003. Putative disease resistance protein. Similar to resistance gene protein R2.
			RHB005. Putative disease resistance protein. Similar to resistance gene protein R2.	+		+	HZ0B004. Putative disease resistance protein. Similar to resistance gene protein R2.
			RHB006. Putative disease resistance protein. Similar to resistance gene protein R2.	+		+	HZ0B005. Putative disease resistance protein. Similar to resistance gene protein R2.
	5		expressed protein	+		+	expressed protein
			putative pentatricopeptide repeat-containing protein	+		+	putative pentatricopeptide repeat-containing protein
			putative pentatricopeptide repeat-containing protein	-		-	putative pentatricopeptide repeat-containing protein
			putative glutamate-1-semialdehyde 2,1-aminomutase	+		+	putative glutamate-1-semialdehyde 2,1-aminomutase
			expressed protein	-		-	expressed protein
			putative TCP domain class transcription factor	-		-	putative TCP domain class transcription factor
			putative zinc finger family protein	-		-	putative zinc finger family protein
			T10. putative retrotransposon protein Ty1-copia subclass	-
			expressed protein	+		+	expressed protein
			hypothetical protein	-
		CLUSTER A	RHA012. Putative disease resistance protein. Similar to resistance gene protein R2.	-		-	HZ0A001. Putative disease resistance protein. Similar to resistance gene protein R2.
			RHA013. Putative disease resistance protein. Similar to resistance gene protein R2.	-		-	HZ0A002. Putative disease resistance protein. Similar to resistance gene protein R2.
			putative triosephosphate isomerase	-
			RHA014. Putative disease resistance protein. Similar to resistance gene protein R2.	-
			T1. putative polyprotein	+
			RHA015. Putative disease resistance protein. Similar to resistance gene protein R2.	-
			RHA016. Putative disease resistance protein. Similar to resistance gene protein R2.	-
			putative DECOY	-			putative DECOY
			RHA017. Putative disease resistance protein. Similar to resistance gene protein R2.	-			HZ0A003. Putative disease resistance protein. Similar to resistance gene protein R2.
			RHA018. Putative disease resistance protein. Similar to resistance gene protein R2.	-			HZ0A004. Putative disease resistance protein. Similar to resistance gene protein R2.
			RHA019. Putative disease resistance protein. Similar to resistance gene protein R2.	-			HZ0A005. Putative disease resistance protein. Similar to resistance gene protein R2.
			RHA020. Putative disease resistance protein. Similar to resistance gene protein R2.	-			HZ0A006. Putative disease resistance protein. Similar to resistance gene protein R2.
			RHA021. Putative disease resistance protein. Similar to resistance gene protein R2.	-			HZ0A007. Putative disease resistance protein. Similar to resistance gene protein R2.
			T12. putative gag-pol polyprotein	+
			RHA022. Putative disease resistance protein. Similar to resistance gene protein R2.	-			HZ0A008. Putative disease resistance protein. Similar to resistance gene protein R2.
			RHA023. Putative disease resistance protein. Similar to resistance gene protein R2.	-
			RHA024. Putative disease resistance protein. Similar to resistance gene protein R2.	-
			RHA025. Putative disease resistance protein. Similar to resistance gene protein R2.	-
			RHA026. Putative disease resistance protein. Similar to resistance gene protein R2.	-
			RHA027. Putative disease resistance protein. Similar to resistance gene protein R2.	-
			expressed protein	-
			expressed protein	+		+	expressed protein
