# Supplementary material for: A disease resistance locus on potato and tomato chromosome 4 exhibits a conserved multipartite structure displaying different rates of evolution in different lineages
Source: BMC Plant Biol. 2015 Oct 24;15:255. doi: 10.1186/s12870-015-0645-8 (PMC4619397; doi:10.1186/s12870-015-0645-8)
Supplement: Additional file 4: — Summary table of the number of R gene homologues identified at the R2 region. (XLSX 9 kb) [file 12870_2015_645_MOESM4_ESM.xlsx]

## Sheet: Sheet1
	Additional file 4
	Genotype	n^ of genes at the cluster			n^ of full length ORF	n^ of pseudogenes	n^ of homologues analyzed	n^ of homologues not analyzed
		A	B	C
	RH89-39-16_H0	18*	6	3	9	18	19	8
	DM1-3 516R44	26	6	3	5	30	25	10
	HB171(13)_H0	28	6	11	10	25	21	14
	HB171(13)_H1	n.d.1	10	n.d.1	5	5	9	1
	Tomato	8	5	2	7	8	10	5
	Total	80	33	12	38	87	87	38
	* the genomic sequence at the R gene cluster is not fully available.
	n.d. = not detected because the genomic sequence at the R gene cluster is not available.
