# Supplementary material for: A disease resistance locus on potato and tomato chromosome 4 exhibits a conserved multipartite structure displaying different rates of evolution in different lineages
Source: BMC Plant Biol. 2015 Oct 24;15:255. doi: 10.1186/s12870-015-0645-8 (PMC4619397; doi:10.1186/s12870-015-0645-8)
Supplement: Additional file 5: — Gene conversion events identified among R2GHs in RH, DM and HB, and among R2GHs in Solanum wild species. Gene conversions were visually identified or using the program Genconv [33]. A number was attributed to each event. For each gene conversion event are indicated details on the involved sequence pairs, position, size and ρ value. (XLSX 360 kb) [file 12870_2015_645_MOESM5_ESM.xlsx]

## Sheet: gene conversions
	Additional file 5
	Gene conversion events identified among R2GHs in Solanum wild species
	event	seq. pair				position		size of the recomb. event	ρ value
		seq. name	accession	seq. name	accession	start	end
	1	Rpi-abpt	FJ536324	AM3	FJ536328	2163	2458	296	0
	2	GH2	FJ536331	R2	FJ536325	1698	2282	585	0
	3	R2	FJ536325	AM3	FJ536328	2163	2458	296	0
	4	GHD3	FJ536344	AM3	FJ536328	2163	2458	296	0
	5	Rpi-blb3	FJ536346	AM3	FJ536328	1952	2151	200	0.0026
	6	Rpi-abpt	FJ536324	GHD3	FJ536344	1928	2574	647	0
	7	GH2	FJ536331	AM3	FJ536328	1944	2151	208	0.0001
	8	GH9	FJ536336	GH5	FJ536333	2005	2574	570	0
	9	Rpi-blb3	FJ536346	GHD3	FJ536344	1952	2363	412	0
	10	R2-like	FJ536330	AM3	FJ536328	2163	2574	412	0.0001
	11	GH2	FJ536331	GHD3	FJ536344	1435	1634	200	0.0131
	12	AM3	FJ536328	GH8	FJ536335	1944	2195	252	0
	13	R2	FJ536325	GHD3	FJ536344	1928	2458	531	0
	14	GHD3	FJ536344	GH8	FJ536335	2197	2574	378	0
	15	GH2	FJ536331	GH8	FJ536335	1698	1869	172	0.0193
	16	R2-like	FJ536330	AM5	FJ536329	1342	1981	640	0
	17	R2-like	FJ536330	GH8	FJ536335	1873	2151	279	0
	18	AM5	FJ536329	GH8	FJ536335	1983	2195	213	0
	19	R2	FJ536325	GH8	FJ536335	2197	2574	378	0.0004
	20	GH45	FJ536345	Rpi-abpt	FJ536324	1890	2538	648	v.i.
	21	GH2	FJ536331	Rpi-abpt	FJ536324	1437	2551	1114	v.i.
	22	Rpi-snk1.1	GU563975	AM3	FJ536328	1968	2151	184	0.0109
	23	ednGH3	GU563964	ednGH8	GU563969	1	1070	1070	0
	24	GH5	FJ536333	GH10	FJ536337	417	1995	1579	0
	25	GH10	FJ536337	GH7	FJ536334	417	1310	894	0
	26	GH5	FJ536333	GH7	FJ536334	173	1310	1138	0
	27	Rpi-hjt1.2	FJ536372	GHA	FJ536330	161	414	254	0.0001
	28	GHA	FJ536330	GH8	FJ536335	1034	1307	274	0.0004
	29	GH2	FJ536331	GHA	FJ536330	1435	1634	200	0.0018
	30	Rpi-abpt	FJ536346	GHA	FJ536330	1435	1634	200	0.0028
	31	GH45	FJ536345	GHA	FJ536330	1435	1634	200	0.0004
	32	GHD3	FJ536344	GHA	FJ536330	1322	1662	341	0
	33	Rpi-abpt	FJ536324	Rpi-hjt1.2	FJ536372	88	1617	1530	0
	34	AM5	FJ536329	GHA	FJ536330	1435	1634	200	0.0001
	35	GH45	FJ536345	R2-like	FJ536330	1203	1761	558	v.i.
	36	GH12	FJ536339	GH9	FJ536336	797	1882	1086	0
	37	GH5	FJ536333	GH3	FJ536332	1177	1995	819	0
	38	GHD3	FJ536344	GH12	FJ536339	731	1343	613	0
	39	R2	FJ536325	GH9	FJ536336	1	793	793	0
	40	GH9	FJ536336	GH3	FJ536332	1	793	793	0
	41	GH10	FJ536337	GH3	FJ536332	1177	2393	1217	0
	42	R2	FJ536325	ednGH4	GU563965	570	794	225	0.0035
	43	ednGH4	GU563965	GH3	FJ536332	570	794	225	0.024
	44	GH12	FJ536339	GH3	FJ536332	1	1220	1220	0
	45	R2-like	FJ536330	GHA	FJ536330	660	1358	699	0
	46	R2	FJ536325	GH12	FJ536339	1	1155	1155	0
	47	GHD3	FJ536344	GH9	FJ536336	222	729	508	0
	48	GHD3	FJ536344	GH3	FJ536332	222	729	508	0
	49	R2	FJ536325	GH3	FJ536332	1	1155	1155	0
	50	GH45	FJ536345	R2	FJ536325	1890	2538	648	v.i.
	51	GH15	FJ536342	GH13	FJ536340	1167	1975	809	0
	52	GH14	FJ536341	GH13	FJ536340	1167	1975	809	0
	53	GH14	FJ536341	GH7	FJ536334	1305	1578	274	0.0001
	54	GH15	FJ536342	GH7	FJ536334	1580	1944	365	0
	55	GH45	FJ536345	GH16	FJ536343	814	1153	340	0.0024
	56	GH45	FJ536345	GH11	FJ536338	814	1153	340	0.0006
	57	AM2	FJ536327	AM3	FJ536328	1	769	769	0.0005
	58	AM5	FJ536329	AM3	FJ536328	771	1378	608	0.0027
	59	AM2	FJ536327	AM5	FJ536329	1	685	685	0
	60	GH16	FJ536343	AM5	FJ536329	240	625	386	0
	61	GH11	FJ536338	AM5	FJ536329	879	1385	507	0
	62	GH45	FJ536345	AM2	FJ536327	879	1153	275	0.026
	63	GH16	FJ536343	GH7	FJ536334	1991	2357	367	0
	64	GH11	FJ536338	GH7	FJ536334	1991	2357	367	0
	65	GH16	FJ536343	GH5	FJ536333	1963	2357	395	0
	66	GH11	FJ536338	GH5	FJ536333	1963	2357	395	0
	67	GH16	FJ536343	GH13	FJ536340	1984	2357	374	0
	68	GH11	FJ536338	GH13	FJ536340	1984	2357	374	0
	69	GH16	FJ536343	GH9	FJ536336	2005	2357	353	0
	70	GH11	FJ536338	GH9	FJ536336	2005	2357	353	0
	71	GH5	FJ536333	GH13	FJ536340	1984	2574	591	0
	72	GH9	FJ536336	GH13	FJ536340	2005	2574	570	0
	Gene conversion events identified among R2GHs in RH, DM and HB
	event	seq. pair		position		size of the recomb. event	ρ value
		seq. name	seq. name	start	end
	1	DM0A001	DM0A011	1053	1194	141	0.0119
	3	HB0A001	HB0A011	1053	1194	141	0.0147
	4	DM0A017	AM3	2132	2257	125	0.045
	5	HB0A018	AM3	2132	2257	125	0.0496
	6	RH0A018	AM3	2132	2257	125	0.0496
	7	DM0A010	DM0F004	921	1108	187	0.0004
	8	HB1B004	HB0B003	921	1108	187	0.0004
	9	RH0B005	ednGH8	829	1379	550	0
	10	HB0B001	HB0B003	1047	1304	257	0.0326
	11	HB0B001	RH0B002	1047	1304	257	0.0326
	12	RH0B001	HB0B003	1047	1304	257	0.0326
	13	RH0B001	RH0B002	1047	1304	257	0.0326
	14	DM0A010	ecpg5	93	280	188	0.0004
	15	DM0B001	DM0B003	1047	1215	168	0.045
